# Supplementary material for: Prodigal: prokaryotic gene recognition and translation initiation site identification
Source: BMC Bioinformatics. 2010 Mar 8;11:119. doi: 10.1186/1471-2105-11-119 (PMC2848648; doi:10.1186/1471-2105-11-119)
Supplement: Additional file 1 — prodigal.v1_20.tar.gz. Archive containing the source code for Prodigal. [file 1471-2105-11-119-S1.GZ]

Archive with 20 entries (19 files):
- prodigal.v1_20
- prodigal.v1_20/bitmap.c
- prodigal.v1_20/dprog.c
- prodigal.v1_20/gene.c
- prodigal.v1_20/main.c
- prodigal.v1_20/node.c
- prodigal.v1_20/sequence.c
- prodigal.v1_20/training.c
- prodigal.v1_20/bitmap.h
- prodigal.v1_20/dprog.h
- prodigal.v1_20/gene.h
- prodigal.v1_20/node.h
- prodigal.v1_20/sequence.h
- prodigal.v1_20/training.h
- prodigal.v1_20/draft_prodigal.pl
- prodigal.v1_20/README
- prodigal.v1_20/Makefile
- prodigal.v1_20/VERSION
- prodigal.v1_20/CHANGES
- prodigal.v1_20/LICENSE
