# Supplementary material for: Prodigal: prokaryotic gene recognition and translation initiation site identification
Source: BMC Bioinformatics. 2010 Mar 8;11:119. doi: 10.1186/1471-2105-11-119 (PMC2848648; doi:10.1186/1471-2105-11-119)
Supplement: Additional file 1 — prodigal.v1_20.tar.gz. Archive containing the source code for Prodigal. [file 1471-2105-11-119-S1.GZ › prodigal.v1_20/bitmap.c]

/*******************************************************************************
    PRODIGAL (PROkaryotic DynamIc Programming Genefinding ALgorithm)
    Copyright (C) 2007-2009 University of Tennessee / UT-Battelle

    Code Author:  Doug Hyatt

    This program is free software: you can redistribute it and/or modify
    it under the terms of the GNU General Public License as published by
    the Free Software Foundation, either version 3 of the License, or
    (at your option) any later version.

    This program is distributed in the hope that it will be useful,
    but WITHOUT ANY WARRANTY; without even the implied warranty of
    MERCHANTABILITY or FITNESS FOR A PARTICULAR PURPOSE.  See the
    GNU General Public License for more details.

    You should have received a copy of the GNU General Public License
    along with this program.  If not, see <http://www.gnu.org/licenses/>.
*******************************************************************************/

#include "bitmap.h"

/* Test a bit, 0 = not set, 1 = set */
unsigned char test(unsigned char *bm, int ndx) {
  return ( bm[ndx>>3] & (1 << (ndx&0x07))?1:0 ); 
}

/* Clear a bit (set it to 0) */
void clear(unsigned char *bm, int ndx) {
  bm[ndx>>3] &= ~(1 << (ndx&0x07));
}

/* Set a bit to 1 */
void set(unsigned char *bm, int ndx) {
  bm[ndx>>3] |= (1 << (ndx&0x07));
}

/* Flip a bit's value 0->1 or 1->0 */
void toggle(unsigned char *bm, int ndx) {
  bm[ndx>>3] ^= (1 << (ndx&0x07)); 
}
