# Supplementary material for: Prodigal: prokaryotic gene recognition and translation initiation site identification
Source: BMC Bioinformatics. 2010 Mar 8;11:119. doi: 10.1186/1471-2105-11-119 (PMC2848648; doi:10.1186/1471-2105-11-119)
Supplement: Additional file 1 — prodigal.v1_20.tar.gz. Archive containing the source code for Prodigal. [file 1471-2105-11-119-S1.GZ › prodigal.v1_20/sequence.c]

/*******************************************************************************
    PRODIGAL (PROkaryotic DynamIc Programming Genefinding ALgorithm)
    Copyright (C) 2007-2009 University of Tennessee / UT-Battelle

    Code Author:  Doug Hyatt

    This program is free software: you can redistribute it and/or modify
    it under the terms of the GNU General Public License as published by
    the Free Software Foundation, either version 3 of the License, or
    (at your option) any later version.

    This program is distributed in the hope that it will be useful,
    but WITHOUT ANY WARRANTY; without even the implied warranty of
    MERCHANTABILITY or FITNESS FOR A PARTICULAR PURPOSE.  See the
    GNU General Public License for more details.

    You should have received a copy of the GNU General Public License
    along with this program.  If not, see <http://www.gnu.org/licenses/>.
*******************************************************************************/

#include "sequence.h"

/*******************************************************************************
  Read the sequence.  Flag of 0 indicates we are reading for training 
  purposes, so multiple FASTA is handled. If flag is set to 1, we are reading
  in the sequence to do final gene predictions, so multiple FASTA is not 
  handled.  This routine reads in FASTA, and has a very 'loose' Genbank Embl 
  parser, but, to be safe, FASTA should generally be preferred.
*******************************************************************************/

int read_seq(FILE *fp, unsigned char *seq, double *gc, int do_mask, mask
              *mlist, int *nm, int flag) {
  char line[MAX_LINE+1];
  int hdr = 0, fhdr = 0, bctr = 0, len = 0, wrn = 0;
  int gc_cont = 0, mask_beg = -1;
  unsigned int i, gapsize = 0;

  line[MAX_LINE] = '\0';
  while(fgets(line, MAX_LINE, stdin) != NULL) {
    if(hdr == 0 && line[strlen(line)-1] != '\n' && wrn == 0) {
      wrn = 1;
      fprintf(stderr, "Warning: saw non-sequence line longer than ");
      fprintf(stderr, "%d chars, sequence might not be read ", MAX_LINE);
      fprintf(stderr, "correctly.\n");
    }
    if(line[0] == '>' || (line[0] == 'S' && line[1] == 'Q') ||
       (strncmp(line, "ORIGIN", 6) == 0)) {
      hdr = 1;
      if(flag == 1 && fhdr > 0) {
        for(i = 0; i < 12; i++) {
          if(i%4 == 0 || i%4 == 1) { set(seq, bctr); set(seq, bctr+1); }
          bctr+=2; len++;
        }
      }
      if(flag == 0 && fhdr > 0) {
        fprintf(stderr, "Warning: saw second sequence header (only ");
        fprintf(stderr, "analyzing the first sequence)\n");
        break;
      }
      fhdr++;
    }
    else if(hdr == 1 && (line[0] == '/' && line[1] == '/')) hdr = 0;
    else if(hdr == 1) {
      if(strstr(line, "Expand") != NULL && strstr(line, "gap") != NULL) {
        sscanf(strstr(line, "gap")+4, "%d", &gapsize); 
        if(gapsize < 1 || gapsize > MAX_LINE) {
          fprintf(stderr, "Error: gap size in gbk file can't exceed line");
          fprintf(stderr, " size.\n");
          exit(1);
        }
        for(i = 0; i < gapsize; i++) line[i] = 'n';
        line[i] = '\0';
      }
      for(i = 0; i < strlen(line); i++) {
        if(line[i] < 'A' || line[i] > 'z') continue;
        if(do_mask == 1 && mask_beg != -1 && line[i] != 'N' && line[i] != 'n') {
          if(len - mask_beg >= MASK_SIZE) {
            if(*nm == MAX_MASKS) {
              fprintf(stderr, "Error: saw too many regions of 'N''s in the ");
              fprintf(stderr, "sequence.\n"); 
              exit(1);
            }
            mlist[*nm].begin = mask_beg;
            mlist[*nm].end = len-1;
            (*nm)++;
          }
          mask_beg = -1;
        }
        if(do_mask == 1 && mask_beg == -1 && (line[i] == 'N' || line[i] == 'n'))
          mask_beg = len;
        if(line[i] == 'g' || line[i] == 'G') { set(seq, bctr); gc_cont++; }
        else if(line[i] == 't' || line[i] == 'T') {
          set(seq, bctr);
          set(seq, bctr+1);
        }
        else if(line[i] == 'c' || line[i] == 'C') {
          set(seq, bctr+1);
          gc_cont++;
        }
        else if(line[i] != 'a' && line[i] != 'A') { set(seq, bctr+1); }
        bctr+=2; len++;
      }
    }
    if(len+MAX_LINE >= MAX_SEQ) {
      fprintf(stderr, "Sequence too long (max %d permitted).\n", MAX_SEQ);
      exit(1);
    }
  }
  if(flag == 1 && fhdr > 1) {
    for(i = 0; i < 12; i++) {
      if(i%4 == 0 || i%4 == 1) { set(seq, bctr); set(seq, bctr+1); }
      bctr+=2; len++;
    }
  }
  *gc = ((double)gc_cont / (double)len);
  return len;
}

/* Takes rseq and fills it up with the rev complement of seq */

void rcom_seq(unsigned char *seq, unsigned char *rseq, int len) {
  int i, slen = len*2;
  for(i = 0; i < slen; i++)
    if(test(seq, i) == 0) set(rseq, slen-i-1+(i%2==0?-1:1));
}

/* Simple routines to say whether or not bases are */
/* a, c, t, g, starts, stops, etc. */

int is_a(unsigned char *seq, int n) {
  int ndx = n*2;
  if(test(seq, ndx) == 1 || test(seq, ndx+1) == 1) return 0;
  return 1;
}

int is_c(unsigned char *seq, int n) {
  int ndx = n*2;
  if(test(seq, ndx) == 1 || test(seq, ndx+1) == 0) return 0;
  return 1;
}

int is_g(unsigned char *seq, int n) {
  int ndx = n*2;
  if(test(seq, ndx) == 0 || test(seq, ndx+1) == 1) return 0;
  return 1;
}

int is_t(unsigned char *seq, int n) {
  int ndx = n*2;
  if(test(seq, ndx) == 0 || test(seq, ndx+1) == 0) return 0;
  return 1;
}

int is_stop(unsigned char *seq, int n, struct _training *tinf) {

  /* TAG */
  if(is_t(seq, n) == 1 && is_a(seq, n+1) == 1 && is_g(seq, n+2) == 1) {
    if(tinf->trans_table == 6 || tinf->trans_table == 15 ||
       tinf->trans_table == 16 || tinf->trans_table == 22) return 0;
    return 1;
  }

  /* TGA */
  if(is_t(seq, n) == 1 && is_g(seq, n+1) == 1 && is_a(seq, n+2) == 1) {
    if((tinf->trans_table >= 2 && tinf->trans_table <= 5) ||
       tinf->trans_table == 9 || tinf->trans_table == 10 ||
       tinf->trans_table == 13 || tinf->trans_table == 14 ||
       tinf->trans_table == 21) return 0;
    return 1;
  }

  /* TAA */
  if(is_t(seq, n) == 1 && is_a(seq, n+1) == 1 && is_a(seq, n+2) == 1) {
    if(tinf->trans_table == 6 || tinf->trans_table == 14) return 0;
    return 1;
  }

  /* Code 2 */
  if(tinf->trans_table == 2 && is_a(seq, n) == 1 && is_g(seq, n+1) == 1 &&
     is_a(seq, n+2) == 1) return 1;
  if(tinf->trans_table == 2 && is_a(seq, n) == 1 && is_g(seq, n+1) == 1 &&
     is_g(seq, n+2) == 1) return 1;

  /* Code 22 */
  if(tinf->trans_table == 22 && is_t(seq, n) == 1 && is_c(seq, n+1) == 1 &&
     is_a(seq, n+2) == 1) return 1;

  /* Code 23 */
  if(tinf->trans_table == 23 && is_t(seq, n) == 1 && is_t(seq, n+1) == 1 &&
     is_a(seq, n+2) == 1) return 1;

  return 0;
}

int is_start(unsigned char *seq, int n, struct _training *tinf) {

  /* ATG */
  if(is_a(seq, n) == 1 && is_t(seq, n+1) == 1 && is_g(seq, n+2) == 1) return 1;

  /* Codes that only use ATG */
  if(tinf->trans_table == 6 || tinf->trans_table == 10 ||
     tinf->trans_table == 14 || tinf->trans_table == 15 ||
     tinf->trans_table == 16 || tinf->trans_table == 22) return 0;

  /* GTG */
  if(is_g(seq, n) == 1 && is_t(seq, n+1) == 1 && is_g(seq, n+2) == 1) {
    if(tinf->trans_table == 1 || tinf->trans_table == 3 ||
       tinf->trans_table == 12 || tinf->trans_table == 22) return 0;
    return 1;
  }

  /* TTG */
  if(is_t(seq, n) == 1 && is_t(seq, n+1) == 1 && is_g(seq, n+2) == 1) {
    if(tinf->trans_table < 4 || tinf->trans_table == 9 ||
       tinf->trans_table >= 21) return 0;
    return 1;
  }

  /* We do not handle other initiation codons */
  return 0;
}

int is_atg(unsigned char *seq, int n) {
  if(is_a(seq, n) == 0 || is_t(seq, n+1) == 0 || is_g(seq, n+2) == 0) return 0;
  return 1;
}

int is_gtg(unsigned char *seq, int n) {
  if(is_g(seq, n) == 0 || is_t(seq, n+1) == 0 || is_g(seq, n+2) == 0) return 0;
  return 1;
}

int is_ttg(unsigned char *seq, int n) {
  if(is_t(seq, n) == 0 || is_t(seq, n+1) == 0 || is_g(seq, n+2) == 0) return 0;
  return 1;
}

int is_gc(unsigned char *seq, int n) {
  int ndx = n*2;
  if(test(seq, ndx) != test(seq, ndx+1)) return 1;
  return 0;
}

/* Returns a single amino acid for this position */
char amino(unsigned char *seq, int n, struct _training *tinf, int is_init) {
  if(is_stop(seq, n, tinf) == 1) return '*';
  if(is_start(seq, n, tinf) == 1 && is_init == 1) return 'M';
  if(is_t(seq, n) == 1 && is_t(seq, n+1) == 1 && is_t(seq, n+2) == 1)
    return 'F';
  if(is_t(seq, n) == 1 && is_t(seq, n+1) == 1 && is_c(seq, n+2) == 1)
    return 'F';
  if(is_t(seq, n) == 1 && is_t(seq, n+1) == 1 && is_a(seq, n+2) == 1)
    return 'L';
  if(is_t(seq, n) == 1 && is_t(seq, n+1) == 1 && is_g(seq, n+2) == 1)
    return 'L';
  if(is_t(seq, n) == 1 && is_c(seq, n+1) == 1) return 'S';
  if(is_t(seq, n) == 1 && is_a(seq, n+1) == 1 && is_t(seq, n+2) == 1)
    return 'Y';
  if(is_t(seq, n) == 1 && is_a(seq, n+1) == 1 && is_c(seq, n+2) == 1)
    return 'Y';
  if(is_t(seq, n) == 1 && is_a(seq, n+1) == 1 && is_a(seq, n+2) == 1) {
    if(tinf->trans_table == 6) return 'Q';
    if(tinf->trans_table == 14) return 'Y';
  }
  if(is_t(seq, n) == 1 && is_a(seq, n+1) == 1 && is_g(seq, n+2) == 1) {
    if(tinf->trans_table == 6 || tinf->trans_table == 15) return 'Q';
    if(tinf->trans_table == 22) return 'L';
  }
  if(is_t(seq, n) == 1 && is_g(seq, n+1) == 1 && is_t(seq, n+2) == 1)
    return 'C';
  if(is_t(seq, n) == 1 && is_g(seq, n+1) == 1 && is_c(seq, n+2) == 1)
    return 'C';
  if(is_t(seq, n) == 1 && is_g(seq, n+1) == 1 && is_a(seq, n+2) == 1)
    return 'W';
  if(is_t(seq, n) == 1 && is_g(seq, n+1) == 1 && is_g(seq, n+2) == 1)
    return 'W';
  if(is_c(seq, n) == 1 && is_t(seq, n+1) == 1 && is_t(seq, n+2) == 1) {
    if(tinf->trans_table == 3) return 'T';
    return 'L';
  }
  if(is_c(seq, n) == 1 && is_t(seq, n+1) == 1 && is_c(seq, n+2) == 1) {
    if(tinf->trans_table == 3) return 'T';
    return 'L';
  }
  if(is_c(seq, n) == 1 && is_t(seq, n+1) == 1 && is_a(seq, n+2) == 1) {
    if(tinf->trans_table == 3) return 'T';
    return 'L';
  }
  if(is_c(seq, n) == 1 && is_t(seq, n+1) == 1 && is_g(seq, n+2) == 1) {
    if(tinf->trans_table == 3) return 'T';
    if(tinf->trans_table == 12) return 'S';
    return 'L';
  }
  if(is_c(seq, n) == 1 && is_c(seq, n+1) == 1) return 'P';
  if(is_c(seq, n) == 1 && is_a(seq, n+1) == 1 && is_t(seq, n+2) == 1)
    return 'H';
  if(is_c(seq, n) == 1 && is_a(seq, n+1) == 1 && is_c(seq, n+2) == 1)
    return 'H';
  if(is_c(seq, n) == 1 && is_a(seq, n+1) == 1 && is_a(seq, n+2) == 1)
    return 'Q';
  if(is_c(seq, n) == 1 && is_a(seq, n+1) == 1 && is_g(seq, n+2) == 1)
    return 'Q';
  if(is_c(seq, n) == 1 && is_g(seq, n+1) == 1) return 'R';
  if(is_a(seq, n) == 1 && is_t(seq, n+1) == 1 && is_t(seq, n+2) == 1)
    return 'I';
  if(is_a(seq, n) == 1 && is_t(seq, n+1) == 1 && is_c(seq, n+2) == 1)
    return 'I';
  if(is_a(seq, n) == 1 && is_t(seq, n+1) == 1 && is_a(seq, n+2) == 1) {
    if(tinf->trans_table == 2 || tinf->trans_table == 3 ||
       tinf->trans_table == 5 || tinf->trans_table == 13 ||
       tinf->trans_table == 21) return 'M';
    return 'I';
  }
  if(is_a(seq, n) == 1 && is_t(seq, n+1) == 1 && is_g(seq, n+2) == 1)
    return 'M';
  if(is_a(seq, n) == 1 && is_c(seq, n+1) == 1) return 'T';
  if(is_a(seq, n) == 1 && is_a(seq, n+1) == 1 && is_t(seq, n+2) == 1)
    return 'N';
  if(is_a(seq, n) == 1 && is_a(seq, n+1) == 1 && is_c(seq, n+2) == 1)
    return 'N';
  if(is_a(seq, n) == 1 && is_a(seq, n+1) == 1 && is_a(seq, n+2) == 1) {
    if(tinf->trans_table == 9 || tinf->trans_table == 14 ||
       tinf->trans_table == 21) return 'N';
    return 'K';
  }
  if(is_a(seq, n) == 1 && is_a(seq, n+1) == 1 && is_g(seq, n+2) == 1)
    return 'K';
  if(is_a(seq, n) == 1 && is_g(seq, n+1) == 1 && is_t(seq, n+2) == 1)
    return 'S';
  if(is_a(seq, n) == 1 && is_g(seq, n+1) == 1 && is_c(seq, n+2) == 1)
    return 'S';
  if(is_a(seq, n) == 1 && is_g(seq, n+1) == 1 && (is_a(seq, n+2) == 1 ||
     is_g(seq, n+2) == 1)) {
    if(tinf->trans_table == 13) return 'G';
    if(tinf->trans_table == 5 || tinf->trans_table == 9 ||
       tinf->trans_table == 14 || tinf->trans_table == 21) return 'S';
    return 'R';
  }
  if(is_g(seq, n) == 1 && is_t(seq, n+1) == 1) return 'V';
  if(is_g(seq, n) == 1 && is_c(seq, n+1) == 1) return 'A';
  if(is_g(seq, n) == 1 && is_a(seq, n+1) == 1 && is_t(seq, n+2) == 1)
    return 'D';
  if(is_g(seq, n) == 1 && is_a(seq, n+1) == 1 && is_c(seq, n+2) == 1)
    return 'D';
  if(is_g(seq, n) == 1 && is_a(seq, n+1) == 1 && is_a(seq, n+2) == 1)
    return 'E';
  if(is_g(seq, n) == 1 && is_a(seq, n+1) == 1 && is_g(seq, n+2) == 1)
    return 'E';
  if(is_g(seq, n) == 1 && is_g(seq, n+1) == 1) return 'G';
  return 'X';
}

/* Converts an amino acid letter to a numerical value */
int amino_num(char aa) {
  if(aa == 'a' || aa == 'A') return 0;
  if(aa == 'c' || aa == 'C') return 1;
  if(aa == 'd' || aa == 'D') return 2;
  if(aa == 'e' || aa == 'E') return 3;
  if(aa == 'f' || aa == 'F') return 4;
  if(aa == 'g' || aa == 'G') return 5;
  if(aa == 'h' || aa == 'H') return 6;
  if(aa == 'i' || aa == 'I') return 7;
  if(aa == 'k' || aa == 'K') return 8;
  if(aa == 'l' || aa == 'L') return 9;
  if(aa == 'm' || aa == 'M') return 10;
  if(aa == 'n' || aa == 'N') return 11;
  if(aa == 'p' || aa == 'P') return 12;
  if(aa == 'q' || aa == 'Q') return 13;
  if(aa == 'r' || aa == 'R') return 14;
  if(aa == 's' || aa == 'S') return 15;
  if(aa == 't' || aa == 'T') return 16;
  if(aa == 'v' || aa == 'V') return 17;
  if(aa == 'w' || aa == 'W') return 18;
  if(aa == 'y' || aa == 'Y') return 19;
  return -1;
}

/* Converts a numerical value to an amino acid letter */
char amino_letter(int num) {
  if(num == 0) return 'A';
  if(num == 1) return 'C';
  if(num == 2) return 'D';
  if(num == 3) return 'E';
  if(num == 4) return 'F';
  if(num == 5) return 'G';
  if(num == 6) return 'H';
  if(num == 7) return 'I';
  if(num == 8) return 'K';
  if(num == 9) return 'L';
  if(num == 10) return 'M';
  if(num == 11) return 'N';
  if(num == 12) return 'P';
  if(num == 13) return 'Q';
  if(num == 14) return 'R';
  if(num == 15) return 'S';
  if(num == 16) return 'T';
  if(num == 17) return 'V';
  if(num == 18) return 'W';
  if(num == 19) return 'Y';
  return 'X';
}

/* Returns the corresponding frame on the reverse strand */

int rframe(int fr, int slen) {
  int md = slen%3-1;
  if(md == 0) md = 3;
  return (md-fr);
}

/* Simple 3-way max function */

int max_fr(int n1, int n2, int n3) {
  if(n1 > n2)
    if(n1 > n3) return 0; else return 2;
  else
    if(n2 > n3) return 1; else return 2;
}

/*******************************************************************************
  Creates a GC frame plot for a given sequence.  This is simply a string with 
  the highest GC content frame for a window centered on position for every
  position in the sequence.
*******************************************************************************/

int *calc_most_gc_frame(unsigned char *seq, int slen) {
  int i, j, *fwd, *bwd, *tot;
  int win, *gp;

  gp = (int *)malloc(slen*sizeof(double));
  fwd = (int *)malloc(slen*sizeof(int));
  bwd = (int *)malloc(slen*sizeof(int));
  tot = (int *)malloc(slen*sizeof(int));
  if(fwd == NULL || bwd == NULL || gp == NULL || tot == NULL) return NULL;
  for(i = 0; i < slen; i++) { fwd[i] = 0; bwd[i] = 0; tot[i] = 0; gp[i] = -1; }

  for(i = 0; i < 3; i++) {
    for(j = 0 + i; j < slen; j++) {
      if(j < 3) fwd[j] = is_gc(seq, j);
      else fwd[j] = fwd[j-3] + is_gc(seq, j);
      if(j < 3) bwd[slen-j-1] = is_gc(seq, slen-j-1);
      else bwd[slen-j-1] = bwd[slen-j+2] + is_gc(seq, slen-j-1);
    }
  }
  for(i = 0; i < slen; i++) {
    tot[i] = fwd[i] + bwd[i] - is_gc(seq, i);
    if(i - WINDOW/2 >= 0) tot[i] -= fwd[i-WINDOW/2];
    if(i + WINDOW/2 < slen) tot[i] -= bwd[i+WINDOW/2];
  }
  free(fwd); free(bwd);
  for(i = 0; i < slen-2; i+=3) {
    win = max_fr(tot[i], tot[i+1], tot[i+2]);
    for(j = 0; j < 3; j++) gp[i+j] = win;
  }
  free(tot);
  return gp;
}


/* Converts a word of size len to a number */
int mer_ndx(int len, unsigned char *seq, int pos) {
  int i, ndx = 0;
  for(i = 0; i < 2*len; i++) ndx |= (test(seq, pos*2+i)<<i);
  return ndx;
}

/* Gives a text string for a start */
void start_text(char *st, int type) {
  if(type == 0) st[0] = 'A';
  else if(type == 1) st[0] = 'G';
  else if(type == 2) st[0] = 'T';
  st[1] = 'T';
  st[2] = 'G';
  st[3] = '\0';
}

/* Gives a text string for a mer of size 'len' (useful for outputting motifs) */
void mer_text(char *qt, int len, int ndx) {
  int i, val;
  char letters[4] = { 'A', 'G', 'C', 'T' };
  if(len == 0) strcpy(qt, "None");
  else {
    for(i = 0; i < len; i++) {
      val = (ndx&(1<<(2*i))) + (ndx&(1<<(2*i+1)));
      val >>= (i*2);
      qt[i] = letters[val];
    }
    qt[i] = '\0';
  }
}

/* Builds a 'len'-mer background for whole sequence */
void calc_mer_bg(int len, unsigned char *seq, unsigned char *rseq, int slen,
                 double *bg) {
  int i, glob = 0, size = 1;
  int *counts;

  for(i = 1; i <= len; i++) size *= 4;
  counts = (int *)malloc(size * sizeof(int));
  for(i = 0; i < size; i++) counts[i] = 0;
  for(i = 0; i < slen-len+1; i++) {
    counts[mer_ndx(len, seq, i)]++;
    counts[mer_ndx(len, rseq, i)]++;
    glob+=2;
  }
  for(i = 0; i < size; i++) bg[i] = (double)((counts[i]*1.0)/(glob*1.0));
  free(counts);
}

/*******************************************************************************
  Finds the highest-scoring region similar to AGGAGG in a given stretch of 
  sequence upstream of a start.
*******************************************************************************/

int shine_dalgarno_exact(unsigned char *seq, int pos, int start, double *rwt) {
  int i, j, k, mism, rdis, limit, max_val, cur_val = 0;
  double match[6], cur_ctr, dis_flag;

  limit = imin(6, start-4-pos);
  for(i = limit; i < 6; i++) match[i] = -10.0;

  /* Compare the 6-base region to AGGAGG */
  for(i = 0; i < limit; i++) {
    if(i%3 == 0 && is_a(seq, pos+i) == 1) match[i] = 2.0;
    else if(i%3 != 0 && is_g(seq, pos+i) == 1) match[i] = 3.0;
    else match[i] = -10.0;
  }

  /* Find the maximally scoring motif */
  max_val = 0;
  for(i = limit; i >= 3; i--) {
    for(j = 0; j <= limit-i; j++) {
      cur_ctr = -2.0;
      mism = 0;
      for(k = j; k < j+i; k++) {
        cur_ctr += match[k];
        if(match[k] < 0.0) mism++;
      }
      if(mism > 0) continue;
      rdis = start - (pos+j+i);
      if(rdis < 5 && i < 5) dis_flag = 2;
      else if(rdis < 5 && i >= 5) dis_flag = 1;
      else if(rdis > 10 && rdis <= 12 && i < 5) dis_flag = 1;
      else if(rdis > 10 && rdis <= 12 && i >= 5) dis_flag = 2;
      else if(rdis >= 13) { dis_flag = 3; }
      else dis_flag = 0;
      if(rdis > 15 || cur_ctr < 6.0) continue;

      /* Exact-Matching RBS Motifs */
      if(cur_ctr < 6.0) cur_val = 0;
      else if(cur_ctr == 6.0 && dis_flag == 2) cur_val = 1;
      else if(cur_ctr == 6.0 && dis_flag == 3) cur_val = 2;
      else if(cur_ctr == 8.0 && dis_flag == 3) cur_val = 3;
      else if(cur_ctr == 9.0 && dis_flag == 3) cur_val = 3;
      else if(cur_ctr == 6.0 && dis_flag == 1) cur_val = 6;
      else if(cur_ctr == 11.0 && dis_flag == 3) cur_val = 10;
      else if(cur_ctr == 12.0 && dis_flag == 3) cur_val = 10;
      else if(cur_ctr == 14.0 && dis_flag == 3) cur_val = 10;
      else if(cur_ctr == 8.0 && dis_flag == 2) cur_val = 11;
      else if(cur_ctr == 9.0 && dis_flag == 2) cur_val = 11;
      else if(cur_ctr == 8.0 && dis_flag == 1) cur_val = 12;
      else if(cur_ctr == 9.0 && dis_flag == 1) cur_val = 12;
      else if(cur_ctr == 6.0 && dis_flag == 0) cur_val = 13;
      else if(cur_ctr == 8.0 && dis_flag == 0) cur_val = 15;
      else if(cur_ctr == 9.0 && dis_flag == 0) cur_val = 16;
      else if(cur_ctr == 11.0 && dis_flag == 2) cur_val = 20;
      else if(cur_ctr == 11.0 && dis_flag == 1) cur_val = 21;
      else if(cur_ctr == 11.0 && dis_flag == 0) cur_val = 22;
      else if(cur_ctr == 12.0 && dis_flag == 2) cur_val = 20;
      else if(cur_ctr == 12.0 && dis_flag == 1) cur_val = 23;
      else if(cur_ctr == 12.0 && dis_flag == 0) cur_val = 24;
      else if(cur_ctr == 14.0 && dis_flag == 2) cur_val = 25;
      else if(cur_ctr == 14.0 && dis_flag == 1) cur_val = 26;
      else if(cur_ctr == 14.0 && dis_flag == 0) cur_val = 27;

      if(rwt[cur_val] < rwt[max_val]) continue;
      if(rwt[cur_val] == rwt[max_val] && cur_val < max_val) continue;
      max_val = cur_val;
    }
  }

  return max_val;
}

/*******************************************************************************
  Finds the highest-scoring region similar to AGGAGG in a given stretch of 
  sequence upstream of a start.  Only considers 5/6-mers with 1 mismatch.
*******************************************************************************/

int shine_dalgarno_mm(unsigned char *seq, int pos, int start, double *rwt) {
  int i, j, k, mism, rdis, limit, max_val, cur_val = 0;
  double match[6], cur_ctr, dis_flag;

  limit = imin(6, start-4-pos);
  for(i = limit; i < 6; i++) match[i] = -10.0;

  /* Compare the 6-base region to AGGAGG */
  for(i = 0; i < limit; i++) {
    if(i % 3 == 0) {
      if(is_a(seq, pos+i) == 1) match[i] = 2.0;
      else match[i] = -3.0;
    }
    else {
      if(is_g(seq, pos+i) == 1) match[i] = 3.0;
      else match[i] = -2.0;
    }
  }

  /* Find the maximally scoring motif */
  max_val = 0;
  for(i = limit; i >= 5; i--) {
    for(j = 0; j <= limit-i; j++) {
      cur_ctr = -2.0;
      mism = 0;
      for(k = j; k < j+i; k++) {
        cur_ctr += match[k];
        if(match[k] < 0.0) mism++;
        if(match[k] < 0.0 && (k <= j+1 || k >= j+i-2)) cur_ctr -= 10.0;
      }
      if(mism != 1) continue;
      rdis = start - (pos+j+i);
      if(rdis < 5) { dis_flag = 1; }
      else if(rdis > 10 && rdis <= 12) { dis_flag = 2; }
      else if(rdis >= 13) { dis_flag = 3; }
      else dis_flag = 0;
      if(rdis > 15 || cur_ctr < 6.0) continue;

      /* Single-Mismatch RBS Motifs */
      if(cur_ctr < 6.0) cur_val = 0;
      else if(cur_ctr == 6.0 && dis_flag == 3) cur_val = 2;
      else if(cur_ctr == 7.0 && dis_flag == 3) cur_val = 2;
      else if(cur_ctr == 9.0 && dis_flag == 3) cur_val = 3;
      else if(cur_ctr == 6.0 && dis_flag == 2) cur_val = 4;
      else if(cur_ctr == 6.0 && dis_flag == 1) cur_val = 5;
      else if(cur_ctr == 6.0 && dis_flag == 0) cur_val = 9;
      else if(cur_ctr == 7.0 && dis_flag == 2) cur_val = 7;
      else if(cur_ctr == 7.0 && dis_flag == 1) cur_val = 8;
      else if(cur_ctr == 7.0 && dis_flag == 0) cur_val = 14;
      else if(cur_ctr == 9.0 && dis_flag == 2) cur_val = 17;
      else if(cur_ctr == 9.0 && dis_flag == 1) cur_val = 18;
      else if(cur_ctr == 9.0 && dis_flag == 0) cur_val = 19;

      if(rwt[cur_val] < rwt[max_val]) continue;
      if(rwt[cur_val] == rwt[max_val] && cur_val < max_val) continue;
      max_val = cur_val;
    }
  }

  return max_val;
}

/* Returns the minimum of two numbers */
int imin(int x, int y) {
  if(x < y) return x;
  return y;
}
