# Supplementary material for: Prodigal: prokaryotic gene recognition and translation initiation site identification
Source: BMC Bioinformatics. 2010 Mar 8;11:119. doi: 10.1186/1471-2105-11-119 (PMC2848648; doi:10.1186/1471-2105-11-119)
Supplement: Additional file 1 — prodigal.v1_20.tar.gz. Archive containing the source code for Prodigal. [file 1471-2105-11-119-S1.GZ › prodigal.v1_20/gene.h]

/*******************************************************************************
    PRODIGAL (PROkaryotic DynamIc Programming Genefinding ALgorithm)
    Copyright (C) 2007-2009 University of Tennessee / UT-Battelle

    Code Author:  Doug Hyatt

    This program is free software: you can redistribute it and/or modify
    it under the terms of the GNU General Public License as published by
    the Free Software Foundation, either version 3 of the License, or
    (at your option) any later version.

    This program is distributed in the hope that it will be useful,
    but WITHOUT ANY WARRANTY; without even the implied warranty of
    MERCHANTABILITY or FITNESS FOR A PARTICULAR PURPOSE.  See the
    GNU General Public License for more details.

    You should have received a copy of the GNU General Public License
    along with this program.  If not, see <http://www.gnu.org/licenses/>.
*******************************************************************************/

#ifndef _GENE_H
#define _GENE_H

#include <stdio.h>
#include "node.h"
#include "dprog.h"

#define MAX_GENES 30000

struct _gene {
  int begin;            /* Left end of the gene */
  int end;              /* Right end of the gene */
  int start_ndx;        /* Index to the start node in the nodes file */
  int stop_ndx;         /* Index to the stop node in the nodes file */
};

int add_genes(struct _gene *, struct _node *, int);
void tweak_final_starts(struct _gene *, int, struct _node *, int, struct
                       _training *);

void print_genes(struct _gene *, int, struct _node *, int, int);
void write_translations(char *, struct _gene *, int, struct _node *, 
                        unsigned char *, unsigned char *, int, 
                        struct _training *);
#endif
