# Supplementary material for: Prodigal: prokaryotic gene recognition and translation initiation site identification
Source: BMC Bioinformatics. 2010 Mar 8;11:119. doi: 10.1186/1471-2105-11-119 (PMC2848648; doi:10.1186/1471-2105-11-119)
Supplement: Additional file 1 — prodigal.v1_20.tar.gz. Archive containing the source code for Prodigal. [file 1471-2105-11-119-S1.GZ › prodigal.v1_20/node.h]

/*******************************************************************************
    PRODIGAL (PROkaryotic DynamIc Programming Genefinding ALgorithm)
    Copyright (C) 2007-2009 University of Tennessee / UT-Battelle

    Code Author:  Doug Hyatt

    This program is free software: you can redistribute it and/or modify
    it under the terms of the GNU General Public License as published by
    the Free Software Foundation, either version 3 of the License, or
    (at your option) any later version.

    This program is distributed in the hope that it will be useful,
    but WITHOUT ANY WARRANTY; without even the implied warranty of
    MERCHANTABILITY or FITNESS FOR A PARTICULAR PURPOSE.  See the
    GNU General Public License for more details.

    You should have received a copy of the GNU General Public License
    along with this program.  If not, see <http://www.gnu.org/licenses/>.
*******************************************************************************/

#ifndef _NODE_H
#define _NODE_H

#include <stdio.h>
#include <math.h>
#include "sequence.h"
#include "training.h"

#define MAX_NODES 2000000
#define MIN_GENE 89
#define MIN_EDGE_GENE 89
#define MAX_SAM_OVLP 60
#define ST_WINDOW 60
#define OPER_DIST 60

struct _motif {
  int ndx;             /* Index of the best motif for this node */
  int len;             /* Length of the motif */
  int spacer;          /* Spacer between coding start and the motif */
  int spacendx;        /* Index for this spacer length */
  double score;        /* Score for the motif */
};

struct _node {
  int type;            /* 0=ATG, 1=GTG, 2=TTG/Other, 3=Stop */
  int edge;            /* Runs off the edge; 0 = normal, 1 = edge node */
  int ndx;             /* position in the sequence of the node */
  int strand;          /* 1 = forward, -1 = reverse */
  int stop_val;        /* For a stop, record previous stop; for start, record
                          its stop */
  int star_ptr[3];     /* Array of starts w/in MAX_SAM_OVLP bases of a stop in 3
                          frames */
  int gc_bias;         /* Frame of highest GC content within this node */
  double gc_score[3];  /* % GC content in different codon positions */
  double cscore;       /* Coding score for this node (based on 6-mer usage) */
  int rbs[2];          /* SD RBS score for this node (based on binding energy)
                          rbs[0] = best motif with exact match, rbs[1] = with
                          mismatches */
  struct _motif mot;   /* Upstream motif information for this node */
  double uscore;       /* Score for the upstream -1/-2, -15to-45 region */
  double tscore;       /* Score for the ATG/GTG/TTG value */
  double rscore;       /* Score for the RBS motif */
  double sscore;       /* Score for the strength of the start codon */
  int traceb;          /* Traceback to connecting node */
  int tracef;          /* Forward trace */
  int ov_mark;         /* Marker to help untangle overlapping genes */
  double score;        /* Score of total solution to this point */
  int elim;            /* If set to 1, eliminate this gene from the model */
};

int add_nodes(unsigned char *, unsigned char *, int, struct _node *, int,
              mask *, int, struct _training *);

int compare_nodes(const void *, const void *);
int stopcmp_nodes(const void *, const void *);

void record_overlapping_starts(struct _node *, int, struct _training *, int);
void record_gc_bias(int *, struct _node *, int, struct _training *);

void calc_dicodon_gene(struct _training *, unsigned char *, unsigned char *,
                       int, struct _node *, int);
void calc_amino_bg(struct _training *, unsigned char *, unsigned char *, int,
                   struct _node *, int);

void score_nodes(unsigned char *, unsigned char *, int, struct _node *, int,
                 struct _training *);
void raw_coding_score(unsigned char *, unsigned char *, int, struct _node *,
                      int, struct _training *);
void rbs_score(unsigned char *, unsigned char *, int, struct _node *, int,
               struct _training *);
void score_upstream_composition(unsigned char *, int, struct _node *, 
                                struct _training *);

void determine_sd_usage(struct _training *);

double intergenic_mod(struct _node *, struct _node *, struct _training *);

void train_starts_sd(unsigned char *, unsigned char *, int, struct _node *,
                        int, struct _training *);
void train_starts_nonsd(unsigned char *, unsigned char *, int, struct _node *,
                        int, struct _training *);

void count_upstream_composition(unsigned char *, int, int, int, 
                                struct _training *);

void build_coverage_map(double [4][4][4096], int [4][4][4096], double, int);
void find_best_upstream_motif(struct _training *, unsigned char *, unsigned
                              char *, int, struct _node *, int);
void update_motif_counts(double [4][4][4096], double *, unsigned char *,
                         unsigned char *, int, struct _node *, int);

void write_start_file(char *, struct _node *, int, struct _training *);

int cross_mask(int, int, mask *, int);

double dmax(double, double);
double dmin(double, double);

#endif
