# Supplementary material for: Prodigal: prokaryotic gene recognition and translation initiation site identification
Source: BMC Bioinformatics. 2010 Mar 8;11:119. doi: 10.1186/1471-2105-11-119 (PMC2848648; doi:10.1186/1471-2105-11-119)
Supplement: Additional file 1 — prodigal.v1_20.tar.gz. Archive containing the source code for Prodigal. [file 1471-2105-11-119-S1.GZ › prodigal.v1_20/README]

/*******************************************************************************
    PRODIGAL (PROkaryotic DynamIc Programming Genefinding ALgorithm)
    Copyright (C) 2007-2009 University of Tennessee / UT-Battelle

    Code Author:  Doug Hyatt

    This program is free software: you can redistribute it and/or modify
    it under the terms of the GNU General Public License as published by
    the Free Software Foundation, either version 3 of the License, or
    (at your option) any later version.

    This program is distributed in the hope that it will be useful,
    but WITHOUT ANY WARRANTY; without even the implied warranty of
    MERCHANTABILITY or FITNESS FOR A PARTICULAR PURPOSE.  See the
    GNU General Public License for more details.

    You should have received a copy of the GNU General Public License
    along with this program.  If not, see <http://www.gnu.org/licenses/>.
*******************************************************************************/

README for Version 1.20

I.  Introduction

Prodigal (PROkaryotic DynamIc programming Genefinding ALgorithm) is an open
source lightweight microbial genefinding program developed at University of
Tennessee and Oak Ridge National Laboratory.  The code was written by Doug
Hyatt, with ideas from Loren Hauser, and with further assistance from Frank
Larimer and Miriam Land.  Gwo-Liang Chen and Philip Locascio also contributed
to previous microbial genefinding work at ORNL prior to Prodigal.

Reference:  In progress.

To install Prodigal, just type 'make'.  On Windows, you can compile with mingw
(http://www.mingw.org/), or you can create a project from existing code in
MSVC (compile as a console application).  (The code has not been tested much
on Windows, so use at your own risk).  You will also need Perl 5 installed
if you wish to use the draft_prodigal script.

Do 'prodigal -h' to get a list of options, i.e.:

 Usage:  prodigal [-a <trans_file>] [-c] [-g <tr_table>] [-h] [-m] [-n]
         [-o <output type>] [-s <start_file>] [-t <training_file>] [-v] <
         <input_file> > <output_file>

         -h:  Print help menu.
         -a:  Write protein translations to the selected file.
         -c:  Closed ends.  Do not allow genes to run off edges.
         -g:  Specify a translation table to use (default 11)
         -m:  Treat runs of n's as masked sequence and do not build genes across
              them.
         -n:  Bypass the Shine-Dalgarno trainer and force the program to scan
              for motifs.
         -o:  Select output format (gbk, gff, or sco)
         -s:  Write all potential genes (with scores) to the selected file.
         -t:  Write a training file (if none exists); otherwise, read and use
              the specified training file.
         -v:  Print version number and exit.

         Single sequence :  prodigal < fasta.seq > my.genes

         Training on draft: cat fasta_seqs.* | prodigal -t my.trn
         Running on draft:  prodigal -t my.trn < fasta_seqs.1
                            prodigal -t my.trn < fasta_seqs.2 etc.

II.  Running Prodigal on Finished Genomes

Prodigal can be run in one pass on a finished genome, provided the genome
consists of one sequence.  Prodigal can read sequence in FASTA format, as well
as Genbank and EMBL formats.  The Genbank and EMBL parsers are very simple/dumb,
however, so these should be used with caution.

To run Prodigal on a single finished genome sequence, simply do:

        prodigal < genome.seq > my.genes

By default, Prodigal outputs Genbank feature table format.  You can also specify
GFF format or SCO format (Simple Coordinate).  Other formats may be supported at 
a later date.

By default, Prodigal predicts genes that run off the edges of the sequence.  If
you wish to disallow this (usually correct for finished genomes), use the -c
option, i.e.

        prodigal -c < genome.seq > my.genes

If you wish to retain a training file (for future sequences, perhaps), you may
do:

        prodigal -t my.trn < genome.seq       (To write a training file)
        prodigal -t my.trn < genome.seq > my.genes (To read/use the training
                                                    file)

III.  Running Prodigal on Multiple Sequences/Draft/Plasmids/Chromosomes/etc.

With version 1.10+, you may now run Prodigal in a single step on draft
genomes via an included Perl script called "draft_prodigal".  To do this, you
must put all of the sequences to be run into a single multiple FASTA format
file.

        cat genome.contig* > genome.allseqs.fna

Prodigal can then be run as normal:

        draft_prodigal < genome.allseqs.fna > my.genes

Outputs will appear for each sequence, separated by the standard Genbank divider
("//"), and with the addition of a "DEFINITION" line consisting of the first 40
characters of the FASTA header.  Start files and translation files will use this
same convention (DEFINITION lines and // delimiters).

This script requires PERL to work, and looks for Perl in /usr/bin.  (You can
edit the first line of the script if Perl resides elsewhere on your system).

You may also run Prodigal in two steps:  (1) training and (2) analysis, if you
want to analyze sequences one at a time and store the output in separate files.

Prodigal can train on a multiple FASTA format file, so you can do, for example:

        cat genome.contig* | prodigal -t genome.trn

The -t option specifies a file name to write the training file to.  THIS FILE
MUST NOT ALREADY EXIST IF YOU WANT TO TRAIN.  If the file already exists,
prodigal will assume you want to use that training file to analyze your
sequence.

If you have messed up the training for whatever reason, or you wish to create a
new training file, simply delete the old training file first, then run prodigal
again with the -t option to retrain.  (Alternatively, you could simply specify a
new training file name, like ecoli2.train', etc.).

To do the analysis on single sequences once you have trained, do:

        prodigal -t my.trn < genome.contig1 > contig1.genes
        prodigal -t my.trn < genome.contig2 > contig2.genes
        prodigal -t my.trn < genome.contig3 > contig3.genes
                              etc.

One final note about training files:  they are BINARY files, so if you train on
some architectures, the training file may not work if you attempt to use it on a
different architecture.

IV.  Training Files and Different Versions of Prodigal

Training files between different versions of Prodigal are NOT GUARANTEED TO BE
COMPATIBLE.  Specifically, training files from versions 1, 1.01, 1.02-1.05, 1.10
and 1.20+ are all incompatible with each other.

V.  Obtaining a List of Protein Translations

At the user's request, Prodigal will print protein translations to a specified
file.  The -a option specifies a file name to write the protein translations to.
Protein translations are written in FASTA format, with a header providing a
numerical id for the gene, its location, and its strand (1 for forward, -1 for
reverse).

VI.  Generating a List of All Potential Start/Stop Pairs

The -s option can be used to write a file containing all the starts in the
entire genome above a particular length (90bp is the #defined option for minimum
gene size).  This file is generally only useful if you are hand curating a
genome and wish to see the scores of the starts not chosen by the program.  The
output looks like this:

Beg     End     Std     Total   CodPot  StrtSc  Codon   RBSMot  Spacer  RBSScr  UpsScr  TypeScr

337     2799    +       339.43  323.32  16.11   ATG     GGAG/GAGG       5-10bp  10.94   1.32    3.85
343     2799    +       313.32  323.67  -10.35  GTG     4Base/6BMM      13-15bp -2.92   -0.95   -6.48
346     2799    +       303.01  322.46  -19.45  TTG     None    None    -8.11   1.12    -12.46
367     2799    +       314.39  323.67  -9.28   GTG     GGxGG   5-10bp  -2.37   -0.43   -6.48
433     2799    +       299.65  304.00  -4.35   GTG     GGA/GAG/AGG     5-10bp  2.93    -0.79   -6.48
478     2799    +       277.33  292.78  -15.45  GTG     None    None    -8.11   -0.86   -6.48
484     2799    +       284.17  289.52  -5.36   ATG     None    None    -8.11   -1.10   3.85
559     2799    +       244.91  264.56  -19.64  TTG     None    None    -8.11   0.93    -12.46
etc.

where the first two values are the beginning and end, followed by the strand.
The next three scores are the total score, the coding potential, and the start
score (a composite of ATG/GTG/TTG score, RBS motif score, -1/-2 and -15 to -45
upstream region score, and length factors).  Following these scores are the
start codon, the RBS motif (for Shine-Dalgarno, we report only the bin assigned
to this node, which may contain multiple possible motifs; for the non-SD motif
organisms, the motif and spacer will be exactly determined), the spacer, the
score for this motif, the upstream score for the -1/-2 and -15 to -45 region,
and the type score for ATG/GTG/TTG.  Normally, the sum of the last three scores
will be the same as the start score, but this score is penalized for genes less
than 250bp.

The dynamic programming also includes some contextual factors not displayed in 
this file, such as operon distances, overlaps, etc., so the highest scoring total 
score start may not always be what is used in the final models.

This file is a DUMP of every single ORF with a potential start, even if the
score is horribly negative.  This in no way represents any sort of actual
output that should be taken as real genes.  It is simply a resource provided
for those who wish to examine individual ORFs in more detail to see how Prodigal
scores the various potential starts.

VII. Mycoplasma and Other Nonstandard Stop Codons

Prodigal supports all of the Genbank translation tables with the '-g' option.
The expected value for the '-g' option is the number of the translation table to
use.

The default is 11 (standard microbial table).  Mycoplasma uses 4.

Translation tables are available at NCBI:
http://www.ncbi.nlm.nih.gov/Taxonomy/Utils/wprintgc.cgi

VIII.  Excluding RNA Genes and Other Regions from Gene Predictions

To avoid predicting genes in known non-protein-coding regions, the user may mask
out tRNAs, rRNAs, and other miscellaneous RNAs/objects by replacing their
sequence with n's.  With the '-m' option, Prodigal will treat runs of 50 or more
n's as unknown gene objects that it should not model across.  If -m is not
specified, Prodigal will instead treat n's as gaps which may be modeled across.

IX.  Questions/Concerns

If you have any questions about this software, feel free to contact the author
Doug Hyatt at doug.hyatt@gmail.com.
